# Supplementary material for: LncRNA EN-90756 promotes CPB2-induced proliferation and inhibits apoptosis in IPEC-J2 cells by affecting the JAK-STAT signaling pathway activation
Source: Front Microbiol. 2023 Jan 12;13:1082025. doi: 10.3389/fmicb.2022.1082025 (PMC9879603; doi:10.3389/fmicb.2022.1082025)
Supplement: Supplementary file 1 [file Data_Sheet_1.xlsx]

## Sheet: Supplementary Table 1
The summary of the RNA-Seq data
Sample	Raw Data	Valid Data	Valid Ratio(reads)%	Q20%	Q30%	GC content%
Control_1	69221646	58115960	83.96	99.94	95.96	53
Control_2	65183006	54268248	83.26	99.94	95.95	54
Control_3	68750770	57097122	83.05	99.93	95.34	54
rCPB2_1	66000922	54094908	81.96	99.94	96.14	53
rCPB2_2	68601392	55521396	80.93	99.92	95.48	54
rCPB2_3	67473416	55432286	82.15	99.93	95.81	54

## Sheet: Supplementary Table 2
Reference genome alignment statistics for Reads
Sample	Valid reads	Mapped reads	Unique Mapped reads	Multi Mapped reads
Control_1	58115960	43850186(75.45%)	36474908(62.76%)	7375278(12.69%)
Control_2	54268248	40955739(75.47%)	34097946(62.83%)	6857793(12.64%)
Control_3	57097122	42255421(74.01%)	34926450(61.17%)	7328971(12.84%)
rCPB2_1	54094908	39170294(72.41%)	33026003(61.05%)	6144291(11.36%)
rCPB2_2	55521396	39482343(71.11%)	33162093(59.73%)	6320250(11.38%)
rCPB2_3	55432286	39218170(70.75%)	32772573(59.12%)	6445597(11.63%)

## Sheet: Supplementary Table 3
							Significantly different lncRNAs
chr	strand	start	end	gene_id	num_exons	length	chr	t_name	length	log2(fc)	pval	regulation	significant
chr3	+	110475030	110482198	ENSSSCG00000048711	3	5718	chr3	ENSSSCT00000075259	5718	14.3194	9.32279e-08	up	yes
chr17	+	39092839	39242566	ENSSSCG00000007311	17	5415	chr17	ENSSSCT00000049627	5415	-15.7615	1.37389e-05	down	yes
chr13	-	22869492	22872478	ENSSSCG00000043969	2	2801	chr13	ENSSSCT00000080375	2801	-12.7026	1.86455e-05	down	yes
chr6	-	91048806	91109981	ENSSSCG00000049071	2	1580	chr6	ENSSSCT00000053672	1580	17.3845	1.95406e-05	up	yes
chr13	+	197791617	197794055	ENSSSCG00000044764	2	1032	chr13	ENSSSCT00000083425	1032	13.811	4.74533e-05	up	yes
chr4	+	6903895	6980870	ENSSSCG00000048702	2	2313	chr4	ENSSSCT00000066818	2313	13.0548	6.07224e-05	up	yes
chr1	-	2839628	2862208	ENSSSCG00000051209	2	3089	chr1	ENSSSCT00000080415	3089	11.8975	7.00846e-05	up	yes
chr4	+	6958296	6960847	ENSSSCG00000042798	2	2526	chr4	ENSSSCT00000076007	2526	15.2958	0.000111398	up	yes
chr17	-	45968974	46119072	ENSSSCG00000051590	4	1333	chr17	ENSSSCT00000072612	1333	12.7971	0.000117093	up	yes
chr17	-	32597207	32604401	ENSSSCG00000037324	2	4685	chr17	ENSSSCT00000081323	4685	-13.9612	0.000166495	down	yes
chr8	-	2672603	2675878	ENSSSCG00000046474	2	3070	chr8	ENSSSCT00000079530	3070	11.4018	0.000178611	up	yes
chr10	-	24958639	24976278	ENSSSCG00000045823	2	3902	chr10	ENSSSCT00000076984	3902	3.32319	0.000414402	up	yes
chr3	-	40950705	40956133	ENSSSCG00000041715	4	1965	chr3	ENSSSCT00000085647	1965	-13.8097	0.000561443	down	yes
chr14	-	7360035	7365628	ENSSSCG00000045477	2	4702	chr14	ENSSSCT00000087615	4702	8.36415	0.000624737	up	yes
chr3	-	75687	89694	ENSSSCG00000037652	6	6337	chr3	ENSSSCT00000083364	6337	11.4609	0.00102531	up	yes
chr15	+	132340189	132342664	ENSSSCG00000050388	2	2401	chr15	ENSSSCT00000086189	2401	-12.7971	0.00118884	down	yes
chr3	+	46437894	46444613	ENSSSCG00000047084	2	6649	chr3	ENSSSCT00000069369	6649	11.0918	0.00121756	up	yes
chr12	+	20111811	20113056	ENSSSCG00000044326	2	1178	chr12	ENSSSCT00000074164	1178	13.4887	0.00132672	up	yes
chr14	-	16692744	16709648	ENSSSCG00000048264	4	2214	chr14	ENSSSCT00000078005	2214	-4.22064	0.00176954	down	yes
chr4	+	2008915	2011413	ENSSSCG00000032079	3	1815	chr4	ENSSSCT00000081257	1815	12.4006	0.00206757	up	yes
chr1	+	273078254	273081744	ENSSSCG00000050031	2	3228	chr1	ENSSSCT00000086596	3228	11.4991	0.00215654	up	yes
chr2	-	7285536	7289046	ENSSSCG00000046741	2	1857	chr2	ENSSSCT00000079519	1857	-12.0517	0.00256842	down	yes
chr4	+	2004990	2009607	ENSSSCG00000032079	2	4412	chr4	ENSSSCT00000091020	4412	5.70257	0.00268905	up	yes
chr8	-	69922763	69931828	ENSSSCG00000051079	2	5949	chr8	ENSSSCT00000080509	5949	5.40701	0.00318276	up	yes
chr10	-	24957281	24973800	ENSSSCG00000032301	5	1241	chr10	ENSSSCT00000073896	1241	7.26588	0.00343062	up	yes
X	-	59594363	59607087	ENSSSCG00000043604	3	4724	X	ENSSSCT00000077915	4724	4.68858	0.00417757	up	yes
chr17	+	52675825	52691119	ENSSSCG00000043121	3	5760	chr17	ENSSSCT00000091437	5760	4.50756	0.00565436	up	yes
chr10	-	24969171	24973800	ENSSSCG00000032301	2	3906	chr10	ENSSSCT00000080916	3906	2.94061	0.0103106	up	yes
chr10	-	38955384	38970477	ENSSSCG00000036524	3	2366	chr10	ENSSSCT00000072924	2366	-6.10846	0.0116821	down	yes
chr10	+	24951384	24957826	ENSSSCG00000043113	2	6391	chr10	ENSSSCT00000079233	6391	3.22032	0.0141027	up	yes
chr6	+	91361009	91369329	ENSSSCG00000045471	2	4756	chr6	ENSSSCT00000081246	4756	4.00973	0.0146113	up	yes
chr13	-	207058626	207062742	ENSSSCG00000049147	2	2193	chr13	ENSSSCT00000090144	2193	4.37617	0.0150729	up	yes
chr5	-	5831835	5843111	ENSSSCG00000048701	2	1595	chr5	ENSSSCT00000090756	1595	3.01974	0.0192623	up	yes
chr15	-	138693474	138699328	ENSSSCG00000048785	2	5292	chr15	ENSSSCT00000067776	5292	3.1425	0.019907	up	yes
chr5	-	90529310	90532960	ENSSSCG00000051607	2	3510	chr5	ENSSSCT00000091100	3510	3.72481	0.0231385	up	yes
chr2	-	81162340	81252959	ENSSSCG00000043061	7	7606	chr2	ENSSSCT00000067518	7606	3.03515	0.0283411	up	yes
X	-	29471665	29475125	ENSSSCG00000043489	2	3102	X	ENSSSCT00000071622	3102	4.01904	0.0285413	up	yes
chr13	-	150973434	150982411	ENSSSCG00000043750	2	8800	chr13	ENSSSCT00000078680	8800	2.89212	0.0285747	up	yes
chr18	-	42518906	42524541	ENSSSCG00000045109	2	5525	chr18	ENSSSCT00000085272	5525	2.82843	0.0296303	up	yes
chr6	-	58549753	58558594	ENSSSCG00000041190	3	1198	chr6	ENSSSCT00000073849	1198	2.7572	0.0301927	up	yes
chr6	-	3950851	3970319	ENSSSCG00000042552	3	2791	chr6	ENSSSCT00000075709	2791	3.10182	0.0308334	up	yes
chr11	+	2053759	2066646	ENSSSCG00000046898	3	667	chr11	ENSSSCT00000082478	667	2.93987	0.0319449	up	yes
chr6	+	43503822	43509873	ENSSSCG00000041536	3	1381	chr6	ENSSSCT00000077773	1381	-3.33433	0.0356477	down	yes
chr10	+	56223626	56242820	ENSSSCG00000049364	6	2694	chr10	ENSSSCT00000089200	2694	2.81347	0.0383802	up	yes
chr17	-	34822615	34827982	ENSSSCG00000047087	3	3122	chr17	ENSSSCT00000089548	3122	3.86317	0.0410927	up	yes
chr4	-	3028906	3032945	ENSSSCG00000041166	2	3778	chr4	ENSSSCT00000079575	3778	-3.06839	0.0445938	down	yes
chr4	-	6986881	6990421	ENSSSCG00000047438	2	3428	chr4	ENSSSCT00000070161	3428	2.52614	0.0461838	up	yes
chr11	+	18871775	18927068	ENSSSCG00000046385	2	5471	chr11	ENSSSCT00000068271	5471	3.15857	0.047029	up	yes
chr6	-	85827583	85840417	ENSSSCG00000047080	3	3831	chr6	ENSSSCT00000080730	3831	2.544	0.0489538	up	yes
